# Supplementary material for: Environmental pressures shape regional patterns of genetic diversity and ancestry in cotton landraces
Source: Front Plant Sci. 2025 Nov 21;16:1707011. doi: 10.3389/fpls.2025.1707011 (PMC12678357; doi:10.3389/fpls.2025.1707011)
Supplement: Supplementary file 3 [file Table1.xlsx]

## Sheet: Sheet1
Overview of the individuals in the landrace panel used in the genetic diversity analysis. Abbreviations: LR – landrace, NJ – neighbor-joining, PI – plant inventory, m – meters, SOC – seed oil percentage.
Genotype	NJ cluster	Origin	PI	Elevation (m)	Regions	SOC (%)	Phenology	PCA cluster
304L	7	Kefa, Ethiopia	273895	918	Africa (E)	27.29	1	1
368L	7	Dominican Republic	529970	45	North America (Caribbean)	23.99	1	1
336L	7	Eleuthera, Bahamas	529825	20	North America (Caribbean)	27.57	2	1
104L	7	Yucatán, Mexico	158559	25	North America	25.43	2	1
163L	7	Jalapa, Guatemala	163681	2780	Central America	23.9	2	1
370L	7	Veracruz de Ignacio de la Llave, Mexico	529973	283	North America	24.59	2	1
371L	7	Baja California Sur, Mexico	529979	520.75	North America	28.23	2	1
381L	2	Chiapas, Mexico	549147	537	North America	28.25	NA	1
109L	9	Huehuetenango, Guatemala	163607	1904	Central America	26.17	1	1
112L	9	Jutiapa, Guatemala	163612	2780	Central America	26.8	1	1
176L	9	Chiquimula, Guatemala	163699	2780	Central America	28.42	1	1
367L	9	Guatemala	529969	1731	Central America	24.33	1	1
141L	9	Jutiapa, Guatemala	163652	2780	Central America	26.43	1	1
172L	9	Chiquimula, Guatemala	163693	2780	Central America	26.4	1	1
110L	9	Santa Rosa, Guatemala	163609	738	Central America	23.43	1	1
284L	9	San Luis Potosí, Mexico	201599	1863	North America	26.74	1	1
53L	9	Chiapas, Mexico	154045	537	North America	26.02	1	1
36L	9	Mexico	154018	1971	North America	24.81	1	1
79L	9	Chiapas, Mexico	154101	537	North America	23.71	1	1
51L	9	Chiapas, Mexico	154043	537	North America	23.2	1	1
52L	9	Mexico	154044	1971	North America	22.24	1	1
42L	9	Chiapas, Mexico	154029	537	North America	23.44	1	1
78L	9	Chiapas, Mexico	154100	537	North America	24.24	1	1
306L	9	Uzbekistan	274464	364	Asia (C)	27.72	1	1
77L	9	Chiapas, Mexico	154099	537	North America	25.78	1	1
56L	9	Chiapas, Mexico	154050	537	North America	25.44	1	1
143L	9	Jutiapa, Guatemala	163654	2780	Central America	26.46	1	1
392L	9	Mississippi, United States	561956	#N/A	North America	#N/A	1	1
71L	9	Chiapas, Mexico	154088	537	North America	28.17	1	1
72L	9	Chiapas, Mexico	154090	537	North America	27.16	2	1
73L	9	Chiapas, Mexico	154091	537	North America	26.19	1	1
75L	9	Chiapas, Mexico	154094	537	North America	24.22	1	1
54L	9	Chiapas, Mexico	154047	537	North America	26.11	1	1
37L	9	Mexico	154020	1971	North America	25.2	1	1
67L	9	Mexico	154078	1971	North America	24.63	1	1
80L	9	Chiapas, Mexico	154102	537	North America	24.11	1	1
74L	9	Chiapas, Mexico	154093	537	North America	25.1	1	1
68L	9	Chiapas, Mexico	154080	537	North America	25.85	1	1
70L	9	Chiapas, Mexico	154087	537	North America	26.25	1	1
38L	9	Mexico	154021	1971	North America	25.01	1	1
39L	9	Mexico	154022	1971	North America	24.19	1	1
290L	9	Chiapas, Mexico	224700	537	North America	28.25	2	1
47L	9	Chiapas, Mexico	154037	537	North America	22.91	2	1
337L	9	Eleuthera, Bahamas	529828	20	North America (Caribbean)	26.27	1	1
291L	9	Chiapas, Mexico	224702	537	North America	29.05	1	1
61L	9	Chiapas, Mexico	154056	537	North America	29.12	2	1
344L	9	Zambézia, Mozambique	529891	200	North America	27.12	2	1
169L	9	Chiquimula, Guatemala	163690	2780	Central America	27.81	1	1
230L	9	Oaxaca, Mexico	165318	1596	North America	24.87	1	1
302L	7	Belize	265181	48	Central America	26.8	2	2
40L	4	Mexico	154023	1971	North America	23.39	1	2
186L	4	Chiquimula, Guatemala	163713	2780	Central America	26.25	1	2
365L	4	Meta, Colombia	529957	205	South America (NE)	23.58	2	2
105L	4	Yucatán, Mexico	158562	25	North America	27.23	2	2
263L	4	Guerrero, Mexico	165383	2131	North America	26.76	2	2
267L	4	Guerrero, Mexico	165387	2131	North America	25.33	2	2
311L	4	Rio Grande do Norte, Brazil	284955	55	South America	29.39	2	2
297L	4	Nicaragua	265147	187	North America	23.32	2	2
331L	4	Arizona, United States	529815	1534.12	North America	27.94	2	2
339L	4	Tolima, Colombia	529876	407	South America (NE)	19.77	2	2
354L	4	Bolívar, Colombia	529915	281	South America (NE)	25.44	2	2
309L	4	Atlántico, Colombia	284949	92	South America (NE)	29.47	2	2
266L	4	Guerrero, Mexico	165386	2131	North America	25.85	2	2
264L	4	Guerrero, Mexico	165384	2131	North America	26.07	2	2
270L	4	Guerrero, Mexico	165393	2131	North America	24.09	2	2
332L	4	Arizona, United States	529816	1534.12	North America	26.68	2	2
310L	4	Rio Grande do Norte, Brazil	284954	55	South America	31.49	2	2
321L	4	Seychelles	331460	359	Europe	NA	2	2
293L	4	Honduras	265135	2713	Central America	24.87	2	2
269L	4	Guerrero, Mexico	165391	2131	North America	26.2	2	2
298L	4	Nicaragua	265154	187	North America	24.92	2	2
347L	4	Brazil	529897	262	South America	22.11	2	2
26L	1	Oaxaca, Mexico	153999	1584	North America	26.56	2	2
118L	1	Jutiapa, Guatemala	163620	2780	Central America	27.98	2	2
327L	1	Arizona, United States	529810	1534.12	North America	28.76	1	2
LR4	1	#N/A	#N/A	#N/A	#N/A	#N/A	NA	2
69L	1	Mexico	154086	1971	North America	24.76	1	2
164L	1	Jalapa, Guatemala	163683	2780	Central America	26.01	1	2
212L	1	Oaxaca, Mexico	165261	1596	North America	26.63	2	2
242L	1	Oaxaca, Mexico	165341	1596	North America	27.05	1	2
85L	2	Guatemala	158460	1731	Central America	23.96	1	2
96L	2	Petén, Guatemala	158509	137	Central America	NA	2	2
265L	2	Guerrero, Mexico	165385	2131	North America	26.83	2	2
350L	2	Northern Territory, Australia	529903	248	Austraila	27.93	2	2
380L	2	Oaxaca, Mexico	549145	1584	North America	26.84	NA	2
5L	7	Guatemala	153964	1731	Central America	25.73	2	3
97L	7	Petén, Guatemala	158513	137	Central America	24.55	2	3
98L	7	Yucatán, Mexico	158526	25	North America	25.07	2	3
94L	7	Petén, Guatemala	158507	137	Central America	25.27	2	3
359L	7	Yucatán, Mexico	529940	25	North America	26.1	2	3
312L	7	India	291041	244	Asia (S)	26.71	1	3
345L	7	Sucre, Venezuela	529893	12	South America (N)	27.21	1	3
314L	7	India	291044	244	Asia (S)	NA	2	3
325L	7	Arizona, United States	529808	1534.12	North America	26.75	1	3
322L	7	Yucatán, Mexico	341876	25	North America	29.41	2	3
100L	7	Yucatán, Mexico	158544	25	North America	23.99	2	3
102L	7	Yucatán, Mexico	158549	25	North America	24.44	2	3
281L	7	Morelos, Mexico	201587	948	North America	31.36	2	3
299L	7	Belize	265159	48	Central America	23.64	2	3
103L	7	Yucatán, Mexico	158553	25	North America	23.7	2	3
134L	7	Jutiapa, Guatemala	163645	2780	Central America	24.62	2	3
369L	7	Veracruz de Ignacio de la Llave, Mexico	529972	283	North America	25.1	2	3
106L	7	Campeche, Mexico	158579	11	North America	23.22	2	3
188L	7	Zacapa, Guatemala	163718	2780	Central America	25.15	2	3
190L	7	Zacapa, Guatemala	163725	2780	Central America	25.67	2	3
192L	7	Zacapa, Guatemala	163727	2780	Central America	25.81	2	3
191L	7	Zacapa, Guatemala	163726	2780	Central America	26.68	2	3
198L	7	Oaxaca, Mexico	165229	1584	North America	25.97	2	3
285L	7	Belize	201601	48	Central America	25.89	2	3
286L	7	Belize	201602	48	Central America	24.44	2	3
108L	7	Escuintla, Guatemala	163601	120	Central America	28.6	2	3
330L	7	Arizona, United States	529814	1534.12	North America	24.37	1	3
301L	7	Belize	265179	48	Central America	23.21	2	3
358L	7	Texas, United States	529933	571.47	North America	28.54	1	3
320L	7	Senegal	330386	1354	Africa (W)	NA	2	3
93L	7	Petén, Guatemala	158505	137	Central America	25.79	2	3
288L	7	Khartoum, Sudan	209304	383	Africa (NE)	20.9	2	3
334L	7	New Providence, Bahamas	529820	3510	North America (Caribbean)	24.76	2	3
335L	7	Eleuthera, Bahamas	529824	20	North America (Caribbean)	25.44	2	3
287L	7	Trinidad, Trinidad and Tobago	206257	58	North America (Caribbean)	NA	2	3
295L	7	Cortés, Honduras	265141	965	Central America	26.47	2	3
300L	7	Belize	265177	48	Central America	25.96	2	3
333L	7	New Providence, Bahamas	529819	3510	North America (Caribbean)	26.93	2	3
99L	7	Yucatán, Mexico	158532	25	North America	26.03	1	3
305L	2	Gonder, Ethiopia	273896	2113	Africa (E)	27.08	2	3
17L	6	Mexico	153981	1971	North America	25.91	2	4
130L	6	El Salvador	163638	626	Central America	25.82	2	4
177L	6	Chiquimula, Guatemala	163700	2780	Central America	25.79	2	4
246L	6	Oaxaca, Mexico	165347	1584	North America	25.54	2	4
261L	6	Guerrero, Mexico	165375	2131	North America	26.04	2	4
258L	6	Guerrero, Mexico	165371	2131	North America	26.58	2	4
249L	6	Guerrero, Mexico	165351	2131	North America	26.1	2	4
254L	6	Guerrero, Mexico	165359	2131	North America	25.96	2	4
277L	6	Mexico	187176	1971	North America	26.59	2	4
251L	6	Guerrero, Mexico	165354	2131	North America	26.51	2	4
221L	6	Oaxaca, Mexico	165297	1596	North America	26.5	2	4
276L	6	Mexico	187175	1971	North America	26.42	2	4
260L	6	Guerrero, Mexico	165373	2131	North America	25.75	2	4
326L	6	Arizona, United States	529809	1534.12	North America	25.75	2	4
262L	6	Guerrero, Mexico	165379	2131	North America	25.55	2	4
255L	6	Guerrero, Mexico	165366	2131	North America	25.61	2	4
259L	6	Guerrero, Mexico	165372	2131	North America	25.4	2	4
239L	6	Guerrero, Mexico	165328	2131	North America	27.58	2	4
20L	9	Guerrero, Mexico	153984	2131	North America	23.9	1	5
237L	9	Oaxaca, Mexico	165325	1596	North America	29	1	5
238L	9	Guerrero, Mexico	165326	2131	North America	26.59	2	5
252L	9	Guerrero, Mexico	165357	2131	North America	26.03	1	5
257L	9	Guerrero, Mexico	165368	2131	North America	27.31	1	5
236L	9	Oaxaca, Mexico	165324	1596	North America	28.34	1	5
235L	9	Oaxaca, Mexico	165323	1596	North America	25.62	1	5
253L	9	Guerrero, Mexico	165358	2131	North America	24	1	5
241L	9	Guerrero, Mexico	165333	2131	North America	28.73	1	5
240L	9	Mexico	165331	1971	North America	28.03	1	5
250L	9	Guerrero, Mexico	165353	2131	North America	26.39	1	5
245L	9	Oaxaca, Mexico	165346	1584	North America	26.17	1	5
275L	9	Mexico	173332	1971	North America	27.31	1	5
289L	9	Sudan	224178	619	Asia (SE)	25.02	1	5
364L	9	Luzon, Philippines	529956	225	Asia (SE)	25.81	1	5
313L	9	India	291042	244	Asia (S)	26.18	1	5
363L	9	Luzon, Philippines	529955	225	Asia (SE)	26.79	1	5
342L	9	Luzon, Philippines	529889	225	Asia (SE)	28.27	1	5
343L	9	Luzon, Philippines	529890	225	Asia (SE)	26.35	1	5
400L	9		607627		Asia (SE)	26.14	1	5
399L	9	Mississippi, United States	561963		North America	#N/A	1	5
137L	9	Jutiapa, Guatemala	163648	2780	Central America	23.68	1	5
384L	9	Chiapas, Mexico	549150	537	North America	25.18	NA	5
397L	9	Mississippi, United States	561961	#N/A	North America	#N/A	1	5
234L	9	Oaxaca, Mexico	165322	1596	North America	26.54	1	5
382L	9	Chiapas, Mexico	549148	537	North America	23.69	NA	5
41L	9	Chiapas, Mexico	154028	537	North America	21.48	1	5
64L	9	Mexico	154062	1971	North America	23.91	1	5
62L	9	Yucatán, Mexico	154058	25	North America	23.88	1	5
57L	9	Chiapas, Mexico	154051	537	North America	21.27	1	5
65L	9	Chiapas, Mexico	154068	537	North America	22.04	1	5
63L	9	Mexico	154061	1971	North America	20.97	1	5
58L	9	Chiapas, Mexico	154052	537	North America	27.29	1	5
383L	9	Chiapas, Mexico	549149	537	North America	25.8	NA	5
341L	9	Egypt	529888	211	Africa (Central)	NA	1	5
362L	9	Texas, United States	529954	571.47	Asia (S)	29.36	1	5
393L	9	Mississippi, United States	561957	#N/A	North America	#N/A	1	5
274L	8	Mexico	173324	1971	North America	25.51	2	6
145L	1	Jutiapa, Guatemala	163656	2780	Central America	26.19	2	6
283L	7	Veracruz de Ignacio de la Llave, Mexico	201597	283	North America	23.58	1	6
338L	7	Martinique	529848	111	Europe (W)	NA	1	6
292L	7	Sinaloa, Mexico	235550	78	North America	24.55	1	6
215L	7	Oaxaca, Mexico	165267	1596	North America	25.91	2	6
268L	7	Guerrero, Mexico	165388	2131	North America	25.33	2	6
247L	7	Oaxaca, Mexico	165349	1584	North America	27.32	2	6
294L	7	Cortés, Honduras	265139	965	Central America	22.48	2	6
361L	7	Michoacán de Ocampo, Mexico	529951	2041	North America	27.04	2	6
366L	7	Mexico	529968	1971	North America	27.95	1	6
10L	4	Guatemala	153970	1731	Central America	26.51	2	6
27L	4	Mexico	154000	1971	North America	26.28	2	6
18L	4	Guerrero, Mexico	153982	2131	North America	24.79	1	6
207L	4	Oaxaca, Mexico	165253	1596	North America	30.76	2	6
211L	4	Oaxaca, Mexico	165260	1596	North America	29.2	2	6
127L	4	Jutiapa, Guatemala	163633	2780	Central America	25.18	1	6
194L	4	Baja Verapaz, Guatemala	163732	907	Central America	27.69	2	6
355L	4	Venezuela	529927	95	South America (N)	26.69	1	6
315L	3	India	291046	244	Asia (S)	NA	2	6
Hopi	3	Arizona, United States	#N/A	#N/A	North America	#N/A	1	6
328L	3	Arizona, United States	529811	1534.12	North America	27.1	1	6
329L	3	Arizona, United States	529813	1534.12	North America	25.39	2	6
248L	6	Guerrero, Mexico	165350	2131	North America	24.79	1	6
45L	6	Chiapas, Mexico	154035	537	North America	26.38	2	6
174L	6	Chiquimula, Guatemala	163695	2780	Central America	NA	2	6
50L	6	Chiapas, Mexico	154042	537	North America	27.25	2	6
66L	6	Chiapas, Mexico	154075	537	North America	24.86	2	6
46L	6	Chiapas, Mexico	154036	537	North America	26.52	2	6
25L	6	Mexico	153998	1971	North America	28.17	2	6
28L	6	Mexico	154001	1971	North America	23.89	2	6
29L	6	Oaxaca, Mexico	154006	1584	North America	27.02	2	6
272L	6	Mexico	173320	1971	North America	27.7	2	6
30L	6	Oaxaca, Mexico	154009	1584	North America	30.49	1	6
33L	6	Oaxaca, Mexico	154014	1584	North America	31.09	2	6
32L	6	Mexico	154013	1971	North America	31.51	2	6
34L	6	Mexico	154015	1971	North America	26.58	2	6
197L	6	Mexico	164004	1971	North America	26.82	2	6
209L	6	Oaxaca, Mexico	165255	1596	North America	26.51	2	6
202L	6	Oaxaca, Mexico	165240	1596	North America	25.99	2	6
205L	6	Oaxaca, Mexico	165249	1596	North America	25.94	2	6
213L	6	Oaxaca, Mexico	165264	1596	North America	26.81	2	6
217L	6	Oaxaca, Mexico	165274	1596	North America	27.72	2	6
220L	6	Oaxaca, Mexico	165296	1596	North America	25.78	2	6
204L	6	Oaxaca, Mexico	165248	1596	North America	29.1	2	6
199L	6	Oaxaca, Mexico	165232	1584	North America	16.67	2	6
206L	6	Oaxaca, Mexico	165252	1596	North America	29.35	2	6
222L	6	Oaxaca, Mexico	165299	1596	North America	28.72	2	6
224L	6	Oaxaca, Mexico	165305	1596	North America	26.59	2	6
227L	6	Oaxaca, Mexico	165314	1596	North America	26.3	2	6
229L	6	Oaxaca, Mexico	165317	1596	North America	27.89	2	6
228L	6	Oaxaca, Mexico	165316	1596	North America	27.19	2	6
231L	6	Oaxaca, Mexico	165319	1596	North America	27.32	2	6
348L	9	Rio Grande do Norte, Brazil	529898	55	South America	28.37	2	6
43L	9	Chiapas, Mexico	154031	537	North America	29.29	2	6
319L	9	Chiapas, Mexico	304774	537	North America	30.03	2	6
1L	8	Guatemala	153960	1731	Central America	25.28	2	7
356L	8	Guatemala	529929	1731	Central America	31.47	2	7
6L	8	Guatemala	153965	1731	Central America	24.16	2	7
372L	8	Northern Territory, Australia	529980	248	Austraila	NA	2	7
373L	8	Guatemala	549136	1731	Central America	26.02	2	7
374L	8	Guatemala	549138	1731	Central America	24.94	2	7
196L	8	Santa Rosa, Guatemala	163744	738	Central America	25	2	7
318L	8	Huehuetenango, Guatemala	304771	1904	Central America	25.02	2	7
11L	8	Guatemala	153971	1731	Central America	28.74	2	7
22L	8	Puebla, Mexico	153988	1584	North America	23.76	2	7
23L	8	Mexico	153992	1971	North America	25.94	1	7
144L	8	Jutiapa, Guatemala	163655	2780	Central America	27.63	1	7
379L	8	Guatemala	549144	1731	Central America	26.26	NA	7
92L	8	Guatemala	158491	1731	Central America	26.55	2	7
124L	8	Jutiapa, Guatemala	163629	2780	Central America	22.8	1	7
88L	8	Guatemala	158484	1731	Central America	27.39	1	7
87L	8	Guatemala	158482	1731	Central America	25.94	1	7
83L	8	Guatemala	158458	1731	Central America	23.02	2	7
9L	8	Guatemala	153969	1731	Central America	25.13	2	7
376L	8	Guatemala	549140	1731	Central America	26.38	NA	7
377L	8	Guatemala	549141	1731	Central America	28.11	NA	7
216L	8	Oaxaca, Mexico	165273	1596	North America	27.41	2	7
223L	8	Oaxaca, Mexico	165301	1596	North America	28.79	2	7
4L	8	Mexico	153963	1971	North America	24.21	1	7
14L	8	Guatemala	153975	1731	Central America	25.07	2	7
171L	8	Chiquimula, Guatemala	163692	2780	Central America	25.4	2	7
279L	8	Nicaragua	196582	187	North America	25.88	2	7
189L	8	Zacapa, Guatemala	163723	2780	Central America	24.75	2	7
280L	8	Oaxaca, Mexico	201584	1584	North America	26.68	2	7
316L	8	Alta Verapaz, Guatemala	304767	1731	Central America	25.23	2	7
317L	8	Alta Verapaz, Guatemala	304770	1731	Central America	25.82	2	7
8L	9	Guatemala	153967	1731	Central America	26.71	2	7
13L	9	Guatemala	153973	1731	Central America	24.5	1	7
7L	5	Guatemala	153966	1731	Central America	22.74	1	8
76L	5	Chiapas, Mexico	154096	537	North America	23.14	1	8
133L	5	Jutiapa, Guatemala	163643	2780	Central America	25.12	1	8
173L	5	Chiquimula, Guatemala	163694	2780	Central America	25.78	1	8
TM-1	5	Texas, United States	#N/A	#N/A	North America	#N/A	1	8
389L	5	Mississippi, United States	561953	#N/A	North America	#N/A	1	8
DP2020	5	United States	#N/A	#N/A	North America	#N/A	1	8
ST4553	5	United States	#N/A	#N/A	North America	#N/A	1	8
FM1370	5	United States	#N/A	#N/A	North America	#N/A	1	8
FM1380	5	United States	#N/A	#N/A	North America	#N/A	1	8
FM2398	5	United States	#N/A	#N/A	North America	#N/A	1	8
353L	5	Chad	529909	453	Africa (Central)	27.28	1	8
388L	5	Mississippi, United States	561952	#N/A	North America	#N/A	1	8
82L	5	Uzbekistan	158154	364	Asia (C)	22.69	1	8
107L	5	Paraguay	162895	98	South America (C)	26.26	1	8
203L	5	Oaxaca, Mexico	165244	1596	North America	24.36	1	8
296L	5	Nicaragua	265146	187	North America	27.28	1	8
340L	5	Guadeloupe	529882	5	Europe (W)	28.13	1	8
243L	5	Oaxaca, Mexico	165342	1584	North America	28.52	1	8
95L	5	Petén, Guatemala	158508	137	Central America	24.21	2	8
195L	5	Santa Rosa, Guatemala	163742	738	Central America	26.52	1	8
256L	5	Guerrero, Mexico	165367	2131	North America	26.62	1	8
GREG	5	United States	#N/A	#N/A	North America	#N/A	1	8
303L	5	Shewa, Ethiopia	273894	2758	Africa (E)	27.35	1	8
323L	5	Santiago del Estero, Argentina	344118	191	South America	26.91	1	8
307L	5	Uzbekistan	274465	364	Asia (C)	26.39	1	8
308L	5	Uzbekistan	274466	364	Europe\Asia	26.88	1	8
132L	5	Jutiapa, Guatemala	163640	2780	Central America	24.32	2	8
378L	5	Guatemala	549143	1731	Central America	NA	NA	8
81L	5	Chiapas, Mexico	154103	537	North America	26.29	1	8
115L	5	Jutiapa, Guatemala	163615	2780	Central America	27.9	2	8
390L	5	Mississippi, United States	561954	#N/A	North America	#N/A	1	8
394L	5	Mississippi, United States	561958	#N/A	North America	#N/A	1	8
386L	5	Mississippi, United States	561950	#N/A	North America	#N/A	1	8
398L	5	Mississippi, United States	561962	#N/A	North America	#N/A	1	8
385L	4	Mississippi, United States	561949	#N/A	North America	#N/A	1	8
183L	4	Chiquimula, Guatemala	163708	2780	Central America	25.66	1	8
349L	4	Ceará, Brazil	529900	182	South America	27.15	2	8
282L	1	Veracruz de Ignacio de la Llave, Mexico	201590	283	North America	28.42	1	8
35L	3	Chiapas, Mexico	154017	537	North America	28.08	2	8
135L	9	Jutiapa, Guatemala	163646	2780	Central America	23.88	1	8
396L	9	Mississippi, United States	561960	#N/A	North America	#N/A	1	8
59L	9	Chiapas, Mexico	154054	537	North America	23.34	1	8
395L	9	Mississippi, United States	561959	#N/A	North America	#N/A	1	8
387L	9	Mississippi, United States	561951	#N/A	North America	#N/A	1	8
114L	9	Jutiapa, Guatemala	163614	2780	Central America	28.61	1	9
91L	9	Guatemala	158490	1731	Central America	25.62	2	9
122L	9	Jutiapa, Guatemala	163626	2780	Central America	24.19	1	9
126L	9	Jutiapa, Guatemala	163631	2780	Central America	26.79	2	9
142L	9	Jutiapa, Guatemala	163653	2780	Central America	22.74	1	9
162L	9	Jalapa, Guatemala	163680	2780	Central America	23.73	1	9
128L	9	Jutiapa, Guatemala	163636	2780	Central America	23.19	1	9
146L	9	Jutiapa, Guatemala	163657	2780	Central America	NA	2	9
161L	9	Jalapa, Guatemala	163678	2780	Central America	25.65	1	9
181L	9	Chiquimula, Guatemala	163705	2780	Central America	24.7	1	9
113L	9	Jutiapa, Guatemala	163613	2780	Central America	27.3	2	9
119L	9	Jutiapa, Guatemala	163622	2780	Central America	27.51	2	9
175L	9	Chiquimula, Guatemala	163697	2780	Central America	25.31	1	9
391L	9	Mississippi, United States	561955	#N/A	North America	#N/A	1	9
184L	9	Chiquimula, Guatemala	163711	2780	Central America	25.94	1	9
170L	9	Chiquimula, Guatemala	163691	2780	Central America	26.98	1	9
278L	9	Guatemala	188972	1731	Central America	27.07	1	9
182L	9	Chiquimula, Guatemala	163706	2780	Central America	27.02	1	9
208L	9	Oaxaca, Mexico	165254	1596	North America	27.05	1	9
357L	9	Guatemala	529930	1731	Central America	28.42	2	9
187L	9	Chiquimula, Guatemala	163714	2780	Central America	26.02	1	9
139L	9	Jutiapa, Guatemala	163650	2780	Central America	27.65	1	9
150L	9	Jutiapa, Guatemala	163662	2780	Central America	27.81	1	9
151L	9	Jutiapa, Guatemala	163663	2780	Central America	27.62	1	9
178L	9	Chiquimula, Guatemala	163702	2780	Central America	27.27	2	9
152L	9	Jutiapa, Guatemala	163665	2780	Central America	26.8	2	9
167L	9	Chiquimula, Guatemala	163688	2780	Central America	27.63	1	9
149L	9	Jutiapa, Guatemala	163661	2780	Central America	27.07	2	9
154L	9	Jalapa, Guatemala	163669	2780	Central America	24.23	1	9
166L	9	Chiquimula, Guatemala	163687	2780	Central America	25.48	1	9
148L	9	Jutiapa, Guatemala	163660	2780	Central America	23.36	1	9
168L	9	Chiquimula, Guatemala	163689	2780	Central America	27.27	1	9
193L	9	Guatemala	163731	1731	Central America	25.61	1	9
180L	9	Chiquimula, Guatemala	163704	2780	Central America	24.92	2	9
2L	9	Mexico	153961	1971	North America	22.44	2	9
16L	9	Guatemala	153980	1731	Central America	24.97	2	9
31L	9	Oaxaca, Mexico	154012	1584	North America	27.89	2	9
24L	9	Mexico	153995	1971	North America	24.22	1	9
3L	9	Mexico	153962	1971	North America	23.27	1	9
89L	9	Guatemala	158487	1731	Central America	23.73	1	9
12L	9	Guatemala	153972	1731	Central America	24.74	1	9
90L	9	Guatemala	158489	1731	Central America	25.12	1	9
15L	9	Guatemala	153977	1731	Central America	24.36	2	9
55L	9	Chiapas, Mexico	154048	537	North America	24.68	1	9
147L	9	Jutiapa, Guatemala	163659	2780	Central America	25	2	9
111L	9	Jutiapa, Guatemala	163611	2780	Central America	26.67	2	9
129L	9	Jutiapa, Guatemala	163637	2780	Central America	26.17	2	9
120L	9	Guatemala	163624	1731	Central America	26.6	2	9
123L	9	Jutiapa, Guatemala	163627	2780	Central America	25.73	2	9
121L	9	Jutiapa, Guatemala	163625	2780	Central America	26.72	2	9
138L	9	Jutiapa, Guatemala	163649	2780	Central America	23.93	2	9
158L	9	Jalapa, Guatemala	163673	2780	Central America	25.65	2	9
140L	9	Jutiapa, Guatemala	163651	2780	Central America	24.3	2	9
159L	9	Jalapa, Guatemala	163674	2780	Central America	24.89	2	9
160L	9	Jalapa, Guatemala	163677	2780	Central America	25.39	2	9
136L	9	Jutiapa, Guatemala	163647	2780	Central America	28.41	2	9
153L	9	Jalapa, Guatemala	163667	2780	Central America	27.08	1	9
156L	9	Jalapa, Guatemala	163671	2780	Central America	27.11	1	9
157L	9	Jalapa, Guatemala	163672	2780	Central America	29.08	1	9
155L	9	Jalapa, Guatemala	163670	2780	Central America	27.3	1	9
165L	9	Chiquimula, Guatemala	163686	2780	Central America	27.17	1	9
84L	9	Guatemala	158459	1731	Central America	24.55	1	9
86L	9	Guatemala	158461	1731	Central America	24.92	1	9
125L	9	Jutiapa, Guatemala	163630	2780	Central America	25.6	2	9
179L	9	Chiquimula, Guatemala	163703	2780	Central America	26.8	1	9
